# Supplementary material for: Active pharmacovigilance of the seasonal trivalent influenza vaccine produced by Instituto Butantan: A prospective cohort study of five target groups
Source: PLoS One. 2021 Feb 11;16(2):e0246540. doi: 10.1371/journal.pone.0246540 (PMC7877614; doi:10.1371/journal.pone.0246540)
Supplement: S2 File — (XLSX) [file pone.0246540.s002.xlsx]

## Sheet: EA & AR TOTAL intensity
Table S2.1 - Intensity of Adverse Effects and Adverse Reactions for the total of participants
	Total with AE (n=942)		AEs Total	Grade 1		Grade 2		Grade 3		Grade 4		Total with AR (n=942)		ARs Total	Grade 1		Grade 2		Grade 3		Grade 4
	n	%	n	n	%	n	%	n	%	n	%	n	%	n	n	%	n	%	n	%	n	%
SOLICITED
Local
Pain	439	46.603	450	415	92.2222	33	7.33333	2	0.444444	0	0	439	46.603	450	415	92.2222	33	7.33333	2	0.444444	0	0
Ecchymosis	14	1.4862	14	12	85.7143	2	14.2857	0	0	0	0	14	1.4862	14	12	85.7143	2	14.2857	0	0	0	0
Erythema	23	2.44161	23	19	82.6087	2	8.69565	1	4.34783	1	4.34783	23	2.44161	23	19	82.6087	2	8.69565	1	4.34783	1	4.34783
Swelling	29	3.07856	31	21	67.7419	6	19.3548	3	9.67742	1	3.22581	29	3.07856	31	21	67.7419	6	19.3548	3	9.67742	1	3.22581
Induration	32	3.39703	32	27	84.375	5	15.625	0	0	0	0	32	3.39703	32	27	84.375	5	15.625	0	0	0	0
Pruritus	35	3.7155	37	35	94.5946	2	5.40541	0	0	0	0	35	3.7155	37	35	94.5946	2	5.40541	0	0	0	0
Systemic
Arthralgia	61	6.47558	68	51	75	16	23.5294	1	1.47059	0	0	54	5.73248	60	46	76.6667	14	23.3333	0	0	0	0
Chills	42	4.4586	44	34	77.2727	7	15.9091	3	6.81818	0	0	37	3.92781	39	30	76.9231	6	15.3846	3	7.69231	0	0
Headache	231	24.5223	315	215	68.254	83	26.3492	15	4.7619	2	0.634921	212	22.5053	287	198	68.9895	73	25.4355	14	4.87805	2	0.696864
Persistent crying	27	2.86624	40	24	60	12	30	3	7.5	1	2.5	23	2.44161	35	20	57.1429	11	31.4286	3	8.57143	1	2.85714
Rash	9	0.955414	9	8	88.8889	1	11.1111	0	0	0	0	7	0.7431	7	6	85.7143	1	14.2857	0	0	0	0
Fatigue	172	18.259	217	173	79.7235	36	16.5899	6	2.76498	2	0.921659	151	16.0297	186	148	79.5699	31	16.6667	5	2.68817	2	1.07527
Fever	45	4.77707	49	39	79.5918	9	18.3673	1	2.04082	0	0	45	4.77707	49	39	79.5918	9	18.3673	1	2.04082	0	0
Irritability	15	1.59236	22	13	59.0909	7	31.8182	0	0	2	9.09091	13	1.38004	19	11	57.8947	6	31.5789	0	0	2	10.5263
Malaise	114	12.1019	137	90	65.6934	34	24.8175	10	7.29927	3	2.18978	104	11.0403	124	82	66.129	32	25.8065	7	5.64516	3	2.41935
Myalgia	95	10.0849	104	75	72.1154	26	25	3	2.88462	0	0	87	9.23567	96	70	72.9167	23	23.9583	3	3.125	0	0
Pruritus	14	1.4862	14	10	71.4286	4	28.5714	0	0	0	0	3	0.318471	3	2	66.6667	1	33.3333	0	0	0	0
TOTAL SOLICITED	603	64.0127	1606	1261	78.5181	285	17.746	48	2.98879	12	0.747198	594	63.0573	1492	1181	79.1555	257	17.2252	42	2.81501	12	0.80429
UNSOLICITED
Acute amigdalite	3	0.318471	3	0	0	1	33.3333	2	66.6667	0	0	0	0	0	0	0	0	0	0	0	0	0
Anemia	1	0.106157	1	1	100	0	0	0	0	0	0	0	0	0	0	0	0	0	0	0	0	0
Decrised appetite	5	0.530786	5	5	100	0	0	0	0	0	0	0	0	0	0	0	0	0	0	0	0	0
Arthralgia	2	0.212314	2	1	50	1	50	0	0	0	0	0	0	0	0	0	0	0	0	0	0	0
Asthenia	1	0.106157	1	1	100	0	0	0	0	0	0	1	0.106157	1	1	100	0	0	0	0	0	0
Bronchospam	1	0.106157	1	1	100	0	0	0	0	0	0	0	0	0	0	0	0	0	0	0	0	0
Skin warm outside administration site	1	0.106157	1	0	0	1	100	0	0	0	0	0	0	0	0	0	0	0	0	0	0	0
Headache	2	0.212314	2	1	50	1	50	0	0	0	0	2	0.212314	2	1	50	1	50	0	0	0	0
Nasal congestion	7	0.7431	8	7	87.5	0	0	0	0	1	12.5	1	0.106157	1	1	100	0	0	0	0	0	0
Conjunctivitis	1	0.106157	1	1	100	0	0	0	0	0	0	0	0	0	0	0	0	0	0	0	0	0
Contusion	2	0.212314	2	0	0	1	50	1	50	0	0	0	0	0	0	0	0	0	0	0	0	0
Diarrhea	19	2.01699	20	17	85	0	0	2	10	1	5	4	0.424628	4	4	100	0	0	0	0	0	0
Dysphagia	1	0.106157	1	1	100	0	0	0	0	0	0	0	0	0	0	0	0	0	0	0	0	0
Dysmenorrhoea	2	0.212314	2	1	50	1	50	0	0	0	0	0	0	0	0	0	0	0	0	0	0	0
Dyspepsia	3	0.318471	3	1	33.3333	1	33.3333	1	33.3333	0	0	0	0	0	0	0	0	0	0	0	0	0
Dyspnea	3	0.318471	3	0	0	2	66.6667	0	0	1	33.3333	0	0	0	0	0	0	0	0	0	0	0
Dysuria	1	0.106157	1	1	100	0	0	0	0	0	0	0	0	0	0	0	0	0	0	0	0	0
Abdominal pain	6	0.636943	6	4	66.6667	2	33.3333	0	0	0	0	3	0.318471	3	2	66.6667	1	33.3333	0	0	0	0
Abdominal pain lower	1	0.106157	2	2	100	0	0	0	0	0	0	0	0	0	0	0	0	0	0	0	0	0
Neck pain	1	0.106157	1	1	100	0	0	0	0	0	0	0	0	0	0	0	0	0	0	0	0	0
Toothache	3	0.318471	3	3	100	0	0	0	0	0	0	0	0	0	0	0	0	0	0	0	0	0
Earache	3	0.318471	3	3	100	0	0	0	0	0	0	1	0.106157	1	1	100	0	0	0	0	0	0
Musculoskeletal pain	34	3.60934	39	17	43.5897	18	46.1538	3	7.69231	1	2.5641	33	3.50318	33	14	42.4242	16	48.4848	2	6.06061	1	3.0303
Pain groin	1	0.106157	1	1	100	0	0	0	0	0	0	0	0	0	0	0	0	0	0	0	0	0
Administration site pain	1	0.106157	1	1	100	0	0	0	0	0	0	1	0.106157	1	1	100	0	0	0	0	0	0
Oropharyngeal pain	11	1.16773	12	10	83.3333	2	16.6667	0	0	0	0	6	0.636943	6	5	83.3333	1	16.6667	0	0	0	0
Chest pain	2	0.212314	2	0	0	2	100	0	0	0	0	0	0	0	0	0	0	0	0	0	0	0
Pain in extremity outside administration site	1	0.106157	1	1	100	0	0	0	0	0	0	0	0	0	0	0	0	0	0	0	0	0
Back pain	2	0.212314	2	0	0	1	50	1	50	0	0	0	0	0	0	0	0	0	0	0	0	0
Oedema outside administration site	2	0.212314	2	0	0	2	100	0	0	0	0	0	0	0	0	0	0	0	0	0	0	0
Migrane	2	0.212314	2	1	50	1	50	0	0	0	0	0	0	0	0	0	0	0	0	0	0	0
Epistaxis	3	0.318471	3	3	100	0	0	0	0	0	0	1	0.106157	1	1	100	0	0	0	0	0	0
Ecchymosis outside administration site	1	0.106157	1	1	100	0	0	0	0	0	0	0	0	0	0	0	0	0	0	0	0	0
Erythema outside administration site	8	0.849257	8	6	75	2	25	0	0	0	0	3	0.318471	3	2	66.6667	1	33.3333	0	0	0	0
Sneezing	10	1.06157	10	9	90	1	10	0	0	0	0	3	0.318471	3	2	66.6667	1	33.3333	0	0	0	0
Tooth extraction	1	0.106157	1	1	100	0	0	0	0	0	0	0	0	0	0	0	0	0	0	0	0	0
Pharyngitis	5	0.530786	5	3	60	2	40	0	0	0	0	0	0	0	0	0	0	0	0	0	0	0
Fever	3	0.318471	3	2	66.6667	1	33.3333	0	0	0	0	2	0.212314	2	1	50	1	50	0	0	0	0
Muscle weakness	1	0.106157	1	1	100	0	0	0	0	0	0	0	0	0	0	0	0	0	0	0	0	0
Dry throat	2	0.212314	2	2	100	0	0	0	0	0	0	2	0.212314	2	2	100	0	0	0	0	0	0
Gastroenteritis	4	0.424628	4	1	25	1	25	2	50	0	0	0	0	0	0	0	0	0	0	0	0	0
Influenza	30	3.18471	30	19	63.3333	8	26.6667	3	10	0	0	3	0.318471	3	2	66.6667	1	33.3333	0	0	0	0
Haematoma outside administration site	1	0.106157	1	1	100	0	0	0	0	0	0	0	0	0	0	0	0	0	0	0	0	0
Administration site haematoma	8	0.849257	8	7	87.5	1	12.5	0	0	0	0	8	0.849257	8	7	87.5	1	12.5	0	0	0	0
Hemorrhoids	1	0.106157	1	1	100	0	0	0	0	0	0	0	0	0	0	0	0	0	0	0	0	0
Oral herpes	3	0.318471	3	3	100	0	0	0	0	0	0	0	0	0	0	0	0	0	0	0	0	0
Herpes zoster infection neurological	2	0.212314	2	0	0	2	100	0	0	0	0	0	0	0	0	0	0	0	0	0	0	0
Conjunctival hyperaemia	1	0.106157	1	1	100	0	0	0	0	0	0	1	0.106157	1	1	100	0	0	0	0	0	0
Hyperhidrosis	3	0.318471	4	2	50	2	50	0	0	0	0	3	0.318471	3	1	33.3333	2	66.6667	0	0	0	0
Hypersensitivity	2	0.212314	2	2	100	0	0	0	0	0	0	0	0	0	0	0	0	0	0	0	0	0
Upper respiratory tract infection	86	9.12951	89	49	55.0562	34	38.2022	6	6.74157	0	0	6	0.636943	6	2	33.3333	4	66.6667	0	0	0	0
Urinary tract infection	3	0.318471	3	2	66.6667	1	33.3333	0	0	0	0	0	0	0	0	0	0	0	0	0	0	0
Viral infection	2	0.212314	2	0	0	1	50	0	0	1	50	0	0	0	0	0	0	0	0	0	0	0
Insomnia	2	0.212314	2	0	0	2	100	0	0	0	0	1	0.106157	1	0	0	1	100	0	0	0	0
Irritability	1	0.106157	1	1	100	0	0	0	0	0	0	0	0	0	0	0	0	0	0	0	0	0
Metrorrhagia	1	0.106157	1	0	0	0	0	0	0	1	100	0	0	0	0	0	0	0	0	0	0	0
Myalgia	2	0.212314	2	1	50	1	50	0	0	0	0	0	0	0	0	0	0	0	0	0	0	0
Nausea	14	1.4862	14	13	92.8571	1	7.14286	0	0	0	0	5	0.530786	5	5	100	0	0	0	0	0	0
Nasal obstruction	4	0.424628	4	4	100	0	0	0	0	0	0	2	0.212314	2	2	100	0	0	0	0	0	0
Odynophagia	11	1.16773	12	11	91.6667	0	0	0	0	1	8.33333	2	0.212314	2	2	100	0	0	0	0	0	0
Otitis media acute	1	0.106157	1	1	100	0	0	0	0	0	0	0	0	0	0	0	0	0	0	0	0	0
Paresthesia outside administration site	1	0.106157	1	1	100	0	0	0	0	0	0	0	0	0	0	0	0	0	0	0	0	0
Administration site paraesthesia	1	0.106157	1	1	100	0	0	0	0	0	0	1	0.106157	1	1	100	0	0	0	0	0	0
Petechiae	1	0.106157	1	0	0	1	100	0	0	0	0	1	0.106157	1	0	0	1	100	0	0	0	0
Pneumonia	3	0.318471	3	1	33.3333	0	0	2	66.6667	0	0	1	0.106157	1	1	100	0	0	0	0	0	0
Pollakiuria	2	0.212314	2	2	100	0	0	0	0	0	0	0	0	0	0	0	0	0	0	0	0	0
Generalized itching	30	3.18471	38	33	86.8421	5	13.1579	0	0	0	0	30	3.18471	30	25	83.3333	5	16.6667	0	0	0	0
Administration site itching	1	0.106157	1	1	100	0	0	0	0	0	0	1	0.106157	1	1	100	0	0	0	0	0	0
Rhinitis	4	0.424628	4	3	75	1	25	0	0	0	0	0	0	0	0	0	0	0	0	0	0	0
Rhinorrhoea	44	4.67091	49	49	100	0	0	0	0	0	0	9	0.955414	9	9	100	0	0	0	0	0	0
Sinusitis	6	0.636943	6	2	33.3333	3	50	1	16.6667	0	0	0	0	0	0	0	0	0	0	0	0	0
Somnolence	9	0.955414	9	7	77.7778	1	11.1111	1	11.1111	0	0	3	0.318471	3	2	66.6667	0	0	1	33.3333	0	0
Dizziness	8	0.849257	8	7	87.5	1	12.5	0	0	0	0	3	0.318471	3	3	100	0	0	0	0	0	0
Torticollis	2	0.212314	2	0	0	1	50	1	50	0	0	0	0	0	0	0	0	0	0	0	0	0
Cough	26	2.76008	28	24	85.7143	4	14.2857	0	0	0	0	11	1.16773	11	9	81.8182	2	18.1818	0	0	0	0
Tremor	1	0.106157	1	1	100	0	0	0	0	0	0	1	0.106157	1	1	100	0	0	0	0	0	0
Urticaria	1	0.106157	1	0	0	1	100	0	0	0	0	1	0.106157	1	0	0	1	100	0	0	0	0
Vomiting	7	0.7431	7	4	57.1429	2	28.5714	1	14.2857	0	0	0	0	0	0	0	0	0	0	0	0	0
Other	21	2.2293	24	13	54.1667	7	29.1667	0	0	4	16.6667	5	0.530786	5	4	80	1	20	0	0	0	0
TOTAL UNSOLICITED	333	35.3503	541	379	70.0555	124	22.9205	27	4.99076	11	2.03327	124	13.1635	161	116	72.0497	41	25.4658	3	1.86335	1	0.621118
	Total		2147	1640		409		75		23				1653	1297		298		45		13
	LOCAL		587	529		50		6		2				587	529		50		6		2
	SIST		1019	732		235		42		10				905	652		207		36		10

## Sheet: EA & AR ELDERLY intensity
Table S2.2 - Intensity of Adverse Effects and Adverse Reactions for elderly participants
	Elderly with AE (n=305)		AEs Total	Grade 1		Grade 2		Grade 3		Grade 4		Elderly with AR (n=305)		ARs Total	Grade 1		Grade 2		Grade 3		Grade 4
	n	%	n	n	%	n	%	n	%	n	%	n	%	n	n	%	n	%	n	%	n	%
SOLICITED
Local
Pain	87	28.5246	89	86	96.6292	3	3.37079	0	0	0	0	87	28.5246	89	86	96.6292	3	3.37079	0	0	0	0
Ecchymosis	7	2.29508	7	6	85.7143	1	14.2857	0	0	0	0	7	2.29508	7	6	85.7143	1	14.2857	0	0	0	0
Erythema	9	2.95082	9	6	66.6667	2	22.2222	1	11.1111	0	0	9	2.95082	9	6	66.6667	2	22.2222	1	11.1111	0	0
Swelling	13	4.2623	15	7	46.6667	5	33.3333	3	20	0	0	13	4.2623	15	7	46.6667	5	33.3333	3	20	0	0
Induration	10	3.27869	10	7	70	3	30	0	0	0	0	10	3.27869	10	7	70	3	30	0	0	0	0
Pruritus	9	2.95082	9	8	88.8889	1	11.1111	0	0	0	0	9	2.95082	9	8	88.8889	1	11.1111	0	0	0	0
Systemic
Arthralgia	15	4.91803	15	14	93.3333	1	6.66667	0	0	0	0	12	3.93443	12	11	91.6667	1	8.33333	0	0	0	0
Chills	9	2.95082	9	9	100	0	0	0	0	0	0	9	2.95082	9	9	100	0	0	0	0	0	0
Headache	39	12.7869	43	30	69.7674	12	27.907	1	2.32558	0	0	34	11.1475	38	26	68.4211	11	28.9474	1	2.63158	0	0
Persistent crying	0	0	0	0	0	0	0	0	0	0	0	0	0	0	0	0	0	0	0	0	0	0
Rash	1	0.327869	1	1	100	0	0	0	0	0	0	0	0	0	0	0	0	0	0	0	0	0
Fatigue	32	10.4918	37	33	89.1892	3	8.10811	1	2.7027	0	0	29	9.5082	34	30	88.2353	3	8.82353	1	2.94118	0	0
Fever	1	0.327869	1	1	100	0	0	0	0	0	0	1	0.327869	1	1	100	0	0	0	0	0	0
Irritability	0	0	0	0	0	0	0	0	0	0	0	0	0	0	0	0	0	0	0	0	0	0
Malaise	16	5.2459	18	14	77.7778	3	16.6667	1	5.55556	0	0	14	4.59016	16	12	75	3	18.75	1	6.25	0	0
Myalgia	27	8.85246	27	22	81.4815	5	18.5185	0	0	0	0	26	8.52459	26	21	80.7692	5	19.2308	0	0	0	0
Pruritus	5	1.63934	5	3	60	2	40	0	0	0	0	0	0	0	0	0	0	0	0	0	0	0
TOTAL SOLICITED	140	45.9016	295	247	83.7288	41	13.8983	7	2.37288	0	0	135	44.2623	275	230	83.6364	38	13.8182	7	2.54545	0	0
UNSOLICITED
Acute amigdalite	1	0.327869	1	0	0	0	0	1	100	0	0	0	0	0	0	0	0	0	0	0	0	0
Arthralgia	1	0.327869	1	1	100	0	0	0	0	0	0	0	0	0	0	0	0	0	0	0	0	0
Bronchospam	1	0.327869	1	1	100	0	0	0	0	0	0	0	0	0	0	0	0	0	0	0	0	0
Contusion	1	0.327869	1	0	0	0	0	1	100	0	0	0	0	0	0	0	0	0	0	0	0	0
Diarrhea	7	2.29508	7	6	85.7143	0	0	0	0	1	14.2857	1	0.327869	1	1	100	0	0	0	0	0	0
Abdominal pain	2	0.655738	2	2	100	0	0	0	0	0	0	2	0.655738	2	2	100	0	0	0	0	0	0
Toothache	2	0.655738	2	2	100	0	0	0	0	0	0	0	0	0	0	0	0	0	0	0	0	0
Earache	1	0.327869	1	1	100	0	0	0	0	0	0	0	0	0	0	0	0	0	0	0	0	0
Musculoskeletal pain	3	0.983607	3	2	66.6667	1	33.3333	0	0	0	0	2	0.655738	2	2	100	0	0	0	0	0	0
Administration site pain	1	0.327869	1	1	100	0	0	0	0	0	0	1	0.327869	1	1	100	0	0	0	0	0	0
Oropharyngeal pain	3	0.983607	3	3	100	0	0	0	0	0	0	2	0.655738	2	2	100	0	0	0	0	0	0
Oedema outside administration site	1	0.327869	1	0	0	1	100	0	0	0	0	0	0	0	0	0	0	0	0	0	0	0
Epistaxis	1	0.327869	1	1	100	0	0	0	0	0	0	0	0	0	0	0	0	0	0	0	0	0
Erythema outside administration site	5	1.63934	5	4	80	1	20	0	0	0	0	2	0.655738	2	2	100	0	0	0	0	0	0
Sneezing	5	1.63934	5	5	100	0	0	0	0	0	0	1	0.327869	1	1	100	0	0	0	0	0	0
Fever	1	0.327869	1	1	100	0	0	0	0	0	0	0	0	0	0	0	0	0	0	0	0	0
Dry throat	2	0.655738	2	2	100	0	0	0	0	0	0	2	0.655738	2	2	100	0	0	0	0	0	0
Gastroenteritis	2	0.655738	2	0	0	1	50	1	50	0	0	0	0	0	0	0	0	0	0	0	0	0
Influenza	7	2.29508	7	1	14.2857	5	71.4286	1	14.2857	0	0	0	0	0	0	0	0	0	0	0	0	0
Haematoma outside administration site	1	0.327869	1	1	100	0	0	0	0	0	0	0	0	0	0	0	0	0	0	0	0	0
Administration site haematoma	5	1.63934	5	4	80	1	20	0	0	0	0	5	1.63934	5	4	80	1	20	0	0	0	0
Oral herpes	2	0.655738	2	2	100	0	0	0	0	0	0	0	0	0	0	0	0	0	0	0	0	0
Herpes zoster infection neurological	2	0.655738	2	0	0	2	100	0	0	0	0	0	0	0	0	0	0	0	0	0	0	0
Conjunctival hyperaemia	1	0.327869	1	1	100	0	0	0	0	0	0	1	0.327869	1	1	100	0	0	0	0	0	0
Hyperhidrosis	2	0.655738	3	2	66.6667	1	33.3333	0	0	0	0	1	0.327869	2	1	50	1	50	0	0	0	0
Hypersensitivity	1	0.327869	1	1	100	0	0	0	0	0	0	0	0	0	0	0	0	0	0	0	0	0
Upper respiratory tract infection	40	13.1148	40	17	42.5	20	50	3	7.5	0	0	0	0	0	0	0	0	0	0	0	0	0
Urinary tract infection	2	0.655738	2	1	50	1	50	0	0	0	0	0	0	0	0	0	0	0	0	0	0	0
Insomnia	1	0.327869	1	0	0	1	100	0	0	0	0	1	0.327869	1	0	0	1	100	0	0	0	0
Myalgia	1	0.327869	1	1	100	0	0	0	0	0	0	0	0	0	0	0	0	0	0	0	0	0
Nausea	3	0.983607	3	3	100	0	0	0	0	0	0	0	0	0	0	0	0	0	0	0	0	0
Nasal obstruction	2	0.655738	2	2	100	0	0	0	0	0	0	1	0.327869	1	1	100	0	0	0	0	0	0
Odynophagia	1	0.327869	1	1	100	0	0	0	0	0	0	1	0.327869	1	1	100	0	0	0	0	0	0
Pneumonia	2	0.655738	2	0	0	0	0	2	100	0	0	0	0	0	0	0	0	0	0	0	0	0
Generalized itching	4	1.31148	4	4	100	0	0	0	0	0	0	4	1.31148	4	4	100	0	0	0	0	0	0
Rhinitis	1	0.327869	1	1	100	0	0	0	0	0	0	0	0	0	0	0	0	0	0	0	0	0
Rhinorrhoea	10	3.27869	10	10	100	0	0	0	0	0	0	1	0.327869	1	1	100	0	0	0	0	0	0
Sinusitis	1	0.327869	1	1	100	0	0	0	0	0	0	0	0	0	0	0	0	0	0	0	0	0
Somnolence	1	0.327869	1	1	100	0	0	0	0	0	0	1	0.327869	1	1	100	0	0	0	0	0	0
Dizziness	3	0.983607	3	3	100	0	0	0	0	0	0	1	0.327869	1	1	100	0	0	0	0	0	0
Cough	1	0.327869	1	1	100	0	0	0	0	0	0	0	0	0	0	0	0	0	0	0	0	0
Tremor	1	0.327869	1	1	100	0	0	0	0	0	0	1	0.327869	1	1	100	0	0	0	0	0	0
Urticaria	1	0.327869	1	0	0	1	100	0	0	0	0	1	0.327869	1	0	0	1	100	0	0	0	0
Vomiting	1	0.327869	1	1	100	0	0	0	0	0	0	0	0	0	0	0	0	0	0	0	0	0
Other	10	3.27869	12	3	25	7	58.3333	0	0	2	16.6667	3	0.983607	3	2	66.6667	1	33.3333	0	0	0	0
TOTAL UNSOLICITED	108	35.4098	150	95	63.3333	43	28.6667	9	6	3	2	34	11.1475	36	31	86.1111	5	13.8889	0	0	0	0
	Total		445	342		84		16		3				311	261		43		7		0
	LOCAL		139	120		15		4		0				139	120		15		4		0
	SIST		156	127		26		3		0				136	110		23		3		0

## Sheet: EA & AR CHILDREN intensity
Table S2.3 - Intensity of Adverse Effects and Adverse Reactions for children participants
	Children with AE (n=109)		AEs Total	Grade 1		Grade 2		Grade 3		Grade 4		Children with AR (n=109)		ARs Total	Grade 1		Grade 2		Grade 3		Grade 4
	n	%	n	n	%	n	%	n	%	n	%	n	%	n	n	%	n	%	n	%	n	%
SOLICITED
Local
Pain	25	22.9358	25	22	88	3	12	0	0	0	0	25	22.9358	25	22	88	3	12	0	0	0	0
Ecchymosis	3	2.75229	3	3	100	0	0	0	0	0	0	3	2.75229	3	3	100	0	0	0	0	0	0
Erythema	4	3.66972	4	4	100	0	0	0	0	0	0	4	3.66972	4	4	100	0	0	0	0	0	0
Swelling	2	1.83486	2	2	100	0	0	0	0	0	0	2	1.83486	2	2	100	0	0	0	0	0	0
Induration	2	1.83486	2	2	100	0	0	0	0	0	0	2	1.83486	2	2	100	0	0	0	0	0	0
Pruritus	3	2.75229	3	3	100	0	0	0	0	0	0	3	2.75229	3	3	100	0	0	0	0	0	0
Systemic
Arthralgia	4	3.66972	4	4	100	0	0	0	0	0	0	4	3.66972	4	4	100	0	0	0	0	0	0
Chills	3	2.75229	3	2	66.6667	1	33.3333	0	0	0	0	3	2.75229	3	2	66.6667	1	33.3333	0	0	0	0
Headache	21	19.2661	27	17	62.963	6	22.2222	3	11.1111	1	3.7037	20	18.3486	26	17	65.3846	5	19.2308	3	11.5385	1	3.84615
Persistent crying	27	24.7706	40	24	60	12	30	3	7.5	1	2.5	23	21.1009	35	20	57.1429	11	31.4286	3	8.57143	1	2.85714
Rash	5	4.58716	5	5	100	0	0	0	0	0	0	4	3.66972	4	4	100	0	0	0	0	0	0
Fatigue	17	15.5963	24	19	79.1667	4	16.6667	0	0	1	4.16667	12	11.0092	16	14	87.5	1	6.25	0	0	1	6.25
Fever	29	26.6055	31	24	77.4194	6	19.3548	1	3.22581	0	0	29	26.6055	31	24	77.4194	6	19.3548	1	3.22581	0	0
Irritability	15	13.7615	22	13	59.0909	7	31.8182	0	0	2	9.09091	13	11.9266	19	11	57.8947	6	31.5789	0	0	2	10.5263
Malaise	21	19.2661	25	17	68	4	16	3	12	1	4	20	18.3486	23	16	69.5652	4	17.3913	2	8.69565	1	4.34783
Myalgia	11	10.0917	12	7	58.3333	5	41.6667	0	0	0	0	11	10.0917	12	7	58.3333	5	41.6667	0	0	0	0
Pruritus	1	0.917431	1	1	100	0	0	0	0	0	0	1	0.917431	1	1	100	0	0	0	0	0	0
TOTAL SOLICITED	66	60.5505	233	169	72.5322	48	20.6009	10	4.29185	6	2.57511	66	60.5505	213	156	73.2394	42	19.7183	9	4.22535	6	2.8169
UNSOLICITED
Decrised appetite	3	2.75229	3	3	100	0	0	0	0	0	0	0	0	0	0	0	0	0	0	0	0	0
Nasal congestion	1	0.917431	1	1	100	0	0	0	0	0	0	0	0	0	0	0	0	0	0	0	0	0
Conjunctivitis	1	0.917431	1	1	100	0	0	0	0	0	0	0	0	0	0	0	0	0	0	0	0	0
Diarrhea	5	4.58716	6	6	100	0	0	0	0	0	0	3	2.75229	3	3	100	0	0	0	0	0	0
Abdominal pain	1	0.917431	1	0	0	1	100	0	0	0	0	0	0	0	0	0	0	0	0	0	0	0
Musculoskeletal pain	7	6.42202	9	6	66.6667	2	22.2222	0	0	1	11.1111	6	5.50459	8	5	62.5	2	25	0	0	1	12.5
Pain groin	1	0.917431	1	1	100	0	0	0	0	0	0	0	0	0	0	0	0	0	0	0	0	0
Ecchymosis outside administration site	1	0.917431	1	1	100	0	0	0	0	0	0	0	0	0	0	0	0	0	0	0	0	0
Erythema outside administration site	1	0.917431	1	1	100	0	0	0	0	0	0	0	0	0	0	0	0	0	0	0	0	0
Sneezing	2	1.83486	2	2	100	0	0	0	0	0	0	1	0.917431	1	1	100	0	0	0	0	0	0
Fever	1	0.917431	1	1	100	0	0	0	0	0	0	1	0.917431	1	1	100	0	0	0	0	0	0
Influenza	10	9.17431	10	9	90	1	10	0	0	0	0	3	2.75229	3	2	66.6667	1	33.3333	0	0	0	0
Nasal obstruction	1	0.917431	1	1	100	0	0	0	0	0	0	1	0.917431	1	1	100	0	0	0	0	0	0
Odynophagia	2	1.83486	2	2	100	0	0	0	0	0	0	0	0	0	0	0	0	0	0	0	0	0
Pneumonia	1	0.917431	1	1	100	0	0	0	0	0	0	1	0.917431	1	1	100	0	0	0	0	0	0
Generalized itching	6	5.50459	6	6	100	0	0	0	0	0	0	4	3.66972	4	4	100	0	0	0	0	0	0
Rhinorrhoea	17	15.5963	20	20	100	0	0	0	0	0	0	6	5.50459	7	7	100	0	0	0	0	0	0
Somnolence	3	2.75229	3	3	100	0	0	0	0	0	0	0	0	0	0	0	0	0	0	0	0	0
Cough	20	18.3486	22	19	86.3636	3	13.6364	0	0	0	0	10	9.17431	10	8	80	2	20	0	0	0	0
Vomiting	2	1.83486	2	2	100	0	0	0	0	0	0	0	0	0	0	0	0	0	0	0	0	0
Other	0	0	0	0	0	0	0	0	0	0	0	0	0	0	0	0	0	0	0	0	0	0
TOTAL UNSOLICITED	48	44.0367	94	86	91.4894	7	7.44681	0	0	1	1.06383	26	23.8532	39	33	84.6154	5	12.8205	0	0	1	2.5641
	Total		327	255		55		10		7				252	189		47		9		7
	LOCAL		39	36		3		0		0				39	36		3		0		0
	SIST		194	133		45		10		6				174	120		39		9		6

## Sheet: EA & AR PREGNANT intensity
Table S2.4 - Intensity of Adverse Effects and Adverse Reactions for the pregnant participants
	Pregnant women with AE (n=108)		AEs Total	Grade 1		Grade 2		Grade 3		Grade 4		Pregnant women with AR (n=108)		ARs Total	Grade 1		Grade 2		Grade 3		Grade 4
	n	%	n	n	%	n	%	n	%	n	%	n	%	n	n	%	n	%	n	%	n	%
SOLICITED
Local
Pain	53	49.0741	56	47	83.9286	7	12.5	2	3.57143	0	0	53	49.0741	56	47	83.9286	7	12.5	2	3.57143	0	0
Ecchymosis	2	1.85185	2	1	50	1	50	0	0	0	0	2	1.85185	2	1	50	1	50	0	0	0	0
Erythema	3	2.77778	3	3	100	0	0	0	0	0	0	3	2.77778	3	3	100	0	0	0	0	0	0
Swelling	5	4.62963	5	4	80	1	20	0	0	0	0	5	4.62963	5	4	80	1	20	0	0	0	0
Induration	4	3.7037	4	4	100	0	0	0	0	0	0	4	3.7037	4	4	100	0	0	0	0	0	0
Pruritus	7	6.48148	9	8	88.8889	1	11.1111	0	0	0	0	7	6.48148	9	8	88.8889	1	11.1111	0	0	0	0
Systemic
Arthralgia	19	17.5926	25	16	64	9	36	0	0	0	0	19	17.5926	24	15	62.5	9	37.5	0	0	0	0
Chills	9	8.33333	10	5	50	4	40	1	10	0	0	9	8.33333	10	5	50	4	40	1	10	0	0
Headache	50	46.2963	86	58	67.4419	21	24.4186	7	8.13953	0	0	50	46.2963	84	57	67.8571	21	25	6	7.14286	0	0
Persistent crying	0	0	0	0	0	0	0	0	0	0	0	0	0	0	0	0	0	0	0	0	0	0
Rash	2	1.85185	2	2	100	0	0	0	0	0	0	2	1.85185	2	2	100	0	0	0	0	0	0
Fatigue	45	41.6667	62	42	67.7419	14	22.5806	5	8.06452	1	1.6129	39	36.1111	53	36	67.9245	12	22.6415	4	7.54717	1	1.88679
Fever	5	4.62963	6	4	66.6667	2	33.3333	0	0	0	0	5	4.62963	6	4	66.6667	2	33.3333	0	0	0	0
Irritability	0	0	0	0	0	0	0	0	0	0	0	0	0	0	0	0	0	0	0	0	0	0
Malaise	45	41.6667	55	37	67.2727	13	23.6364	4	7.27273	1	1.81818	44	40.7407	53	36	67.9245	12	22.6415	4	7.54717	1	1.88679
Myalgia	18	16.6667	22	17	77.2727	3	13.6364	2	9.09091	0	0	17	15.7407	21	16	76.1905	3	14.2857	2	9.52381	0	0
Pruritus	3	2.77778	3	3	100	0	0	0	0	0	0	0	0	0	0	0	0	0	0	0	0	0
TOTAL SOLICITED	78	72.2222	350	251	71.7143	76	21.7143	21	6	2	0.571429	77	71.2963	332	238	71.6867	73	21.988	19	5.72289	2	0.60241
UNSOLICITED
Decrised appetite	1	0.925926	1	1	100	0	0	0	0	0	0	0	0	0	0	0	0	0	0	0	0	0
Asthenia	1	0.925926	1	1	100	0	0	0	0	0	0	1	0.925926	1	1	100	0	0	0	0	0	0
Nasal congestion	1	0.925926	1	0	0	0	0	0	0	1	100	0	0	0	0	0	0	0	0	0	0	0
Dyspnea	2	1.85185	2	0	0	1	50	0	0	1	50	0	0	0	0	0	0	0	0	0	0	0
Abdominal pain	1	0.925926	1	1	100	0	0	0	0	0	0	0	0	0	0	0	0	0	0	0	0	0
Earache	1	0.925926	1	1	100	0	0	0	0	0	0	0	0	0	0	0	0	0	0	0	0	0
Musculoskeletal pain	14	12.963	17	6	35.2941	9	52.9412	2	11.7647	0	0	14	12.963	17	6	35.2941	9	52.9412	2	11.7647	0	0
Chest pain	2	1.85185	2	0	0	2	100	0	0	0	0	0	0	0	0	0	0	0	0	0	0	0
Epistaxis	2	1.85185	2	2	100	0	0	0	0	0	0	1	0.925926	1	1	100	0	0	0	0	0	0
Erythema outside administration site	1	0.925926	1	1	100	0	0	0	0	0	0	0	0	0	0	0	0	0	0	0	0	0
Sneezing	1	0.925926	1	1	100	0	0	0	0	0	0	0	0	0	0	0	0	0	0	0	0	0
Gastroenteritis	1	0.925926	1	1	100	0	0	0	0	0	0	0	0	0	0	0	0	0	0	0	0	0
Influenza	4	3.7037	4	4	100	0	0	0	0	0	0	0	0	0	0	0	0	0	0	0	0	0
Haematoma outside administration site	3	2.77778	3	3	100	0	0	0	0	0	0	3	2.77778	3	3	100	0	0	0	0	0	0
Hyperhidrosis	1	0.925926	1	0	0	1	100	0	0	0	0	1	0.925926	1	0	0	1	100	0	0	0	0
Irritability	1	0.925926	1	1	100	0	0	0	0	0	0	0	0	0	0	0	0	0	0	0	0	0
Metrorrhagia	1	0.925926	1	0	0	0	0	0	0	1	100	0	0	0	0	0	0	0	0	0	0	0
Nausea	4	3.7037	4	4	100	0	0	0	0	0	0	1	0.925926	1	1	100	0	0	0	0	0	0
Odynophagia	4	3.7037	5	4	80	0	0	0	0	1	20	0	0	0	0	0	0	0	0	0	0	0
Paresthesia outside administration site	1	0.925926	1	1	100	0	0	0	0	0	0	0	0	0	0	0	0	0	0	0	0	0
Petechiae	1	0.925926	1	0	0	1	100	0	0	0	0	1	0.925926	1	0	0	1	100	0	0	0	0
Generalized itching	12	11.1111	20	18	90	2	10	0	0	0	0	11	10.1852	16	14	87.5	2	12.5	0	0	0	0
Rhinitis	1	0.925926	1	1	100	0	0	0	0	0	0	0	0	0	0	0	0	0	0	0	0	0
Rhinorrhoea	4	3.7037	4	4	100	0	0	0	0	0	0	1	0.925926	1	1	100	0	0	0	0	0	0
Somnolence	1	0.925926	1	1	100	0	0	0	0	0	0	0	0	0	0	0	0	0	0	0	0	0
Dizziness	1	0.925926	1	0	0	1	100	0	0	0	0	0	0	0	0	0	0	0	0	0	0	0
Cough	1	0.925926	1	1	100	0	0	0	0	0	0	0	0	0	0	0	0	0	0	0	0	0
Vomiting	2	1.85185	2	1	50	1	50	0	0	0	0	0	0	0	0	0	0	0	0	0	0	0
Other	3	2.77778	4	3	75	0	0	0	0	1	25	1	0.925926	1	1	100	0	0	0	0	0	0
TOTAL UNSOLICITED	38	35.1852	86	61	70.9302	18	20.9302	2	2.32558	5	5.81395	25	23.1481	43	28	65.1163	13	30.2326	2	4.65116	0	0
	Total		436	312		94		23		7				375	266		86		21		2
	LOCAL		79	67		10		2		0				79	67		10		2		0
	SIST		271	184		66		19		2				253	171		63		17		2

## Sheet: EA & AR POSTPARTUM intensity
Table S2.5 - Intensity of Adverse Effects and Adverse Reactions for the postpartum participants
	Post-partum women with AE (n=32)		AEs Total	Grade 1		Grade 2		Grade 3		Grade 4		Post-partum women with AR (n=32)		ARs Total	Grade 1		Grade 2		Grade 3		Grade 4
	n	%	n	n	%	n	%	n	%	n	%	n	%	n	n	%	n	%	n	%	n	%
SOLICITED
Local
Pain	10	31.25	10	9	90	1	10	0	0	0	0	10	31.25	10	9	90	1	10	0	0	0	0
Ecchymosis	0	0	0	0	0	0	0	0	0	0	0	0	0	0	0	0	0	0	0	0	0	0
Erythema	0	0	0	0	0	0	0	0	0	0	0	0	0	0	0	0	0	0	0	0	0	0
Swelling	0	0	0	0	0	0	0	0	0	0	0	0	0	0	0	0	0	0	0	0	0	0
Induration	2	6.25	2	2	100	0	0	0	0	0	0	2	6.25	2	2	100	0	0	0	0	0	0
Pruritus	0	0	0	0	0	0	0	0	0	0	0	0	0	0	0	0	0	0	0	0	0	0
Systemic
Arthralgia	2	6.25	2	1	50	1	50	0	0	0	0	2	6.25	2	1	50	1	50	0	0	0	0
Chills	5	15.625	6	4	66.6667	0	0	2	33.3333	0	0	4	12.5	5	3	60	0	0	2	40	0	0
Headache	14	43.75	25	20	80	3	12	2	8	0	0	14	43.75	25	20	80	3	12	2	8	0	0
Persistent crying	0	0	0	0	0	0	0	0	0	0	0	0	0	0	0	0	0	0	0	0	0	0
Rash	0	0	0	0	0	0	0	0	0	0	0	0	0	0	0	0	0	0	0	0	0	0
Fatigue	8	25	10	10	100	0	0	0	0	0	0	8	25	10	10	100	0	0	0	0	0	0
Fever	8	25	9	9	100	0	0	0	0	0	0	8	25	9	9	100	0	0	0	0	0	0
Irritability	0	0	0	0	0	0	0	0	0	0	0	0	0	0	0	0	0	0	0	0	0	0
Malaise	3	9.375	4	1	25	3	75	0	0	0	0	3	9.375	4	1	25	3	75	0	0	0	0
Myalgia	2	6.25	2	1	50	1	50	0	0	0	0	2	6.25	2	1	50	1	50	0	0	0	0
Pruritus	0	0	0	0	0	0	0	0	0	0	0	0	0	0	0	0	0	0	0	0	0	0
TOTAL SOLICITED	21	65.625	70	57	81.4286	9	12.8571	4	5.71429	0	0	21	65.625	69	56	81.1594	9	13.0435	4	5.7971	0	0
UNSOLICITED
Anemia	1	3.125	1	1	100	0	0	0	0	0	0	0	0	0	0	0	0	0	0	0	0	0
Decrised appetite	1	3.125	1	1	100	0	0	0	0	0	0	0	0	0	0	0	0	0	0	0	0	0
Arthralgia	1	3.125	1	0	0	1	100	0	0	0	0	0	0	0	0	0	0	0	0	0	0	0
Skin warm outside administration site	1	3.125	1	0	0	1	100	0	0	0	0	0	0	0	0	0	0	0	0	0	0	0
Headache	1	3.125	1	0	0	1	100	0	0	0	0	1	3.125	1	0	0	1	100	0	0	0	0
Nasal congestion	1	3.125	1	1	100	0	0	0	0	0	0	0	0	0	0	0	0	0	0	0	0	0
Diarrhea	1	3.125	1	1	100	0	0	0	0	0	0	0	0	0	0	0	0	0	0	0	0	0
Abdominal pain lower	1	3.125	2	2	100	0	0	0	0	0	0	0	0	0	0	0	0	0	0	0	0	0
Musculoskeletal pain	2	6.25	2	0	0	2	100	0	0	0	0	2	6.25	2	0	0	2	100	0	0	0	0
Oedema outside administration site	1	3.125	1	0	0	1	100	0	0	0	0	0	0	0	0	0	0	0	0	0	0	0
Fever	1	3.125	1	0	0	1	100	0	0	0	0	1	3.125	1	0	0	1	100	0	0	0	0
Influenza	2	6.25	2	2	100	0	0	0	0	0	0	0	0	0	0	0	0	0	0	0	0	0
Urinary tract infection	1	3.125	1	1	100	0	0	0	0	0	0	0	0	0	0	0	0	0	0	0	0	0
Myalgia	1	3.125	1	0	0	1	100	0	0	0	0	0	0	0	0	0	0	0	0	0	0	0
Odynophagia	1	3.125	1	1	100	0	0	0	0	0	0	0	0	0	0	0	0	0	0	0	0	0
Rhinorrhoea	3	9.375	3	3	100	0	0	0	0	0	0	0	0	0	0	0	0	0	0	0	0	0
Somnolence	1	3.125	1	1	100	0	0	0	0	0	0	0	0	0	0	0	0	0	0	0	0	0
Dizziness	1	3.125	1	1	100	0	0	0	0	0	0	0	0	0	0	0	0	0	0	0	0	0
Other	2	6.25	2	2	100	0	0	0	0	0	0	0	0	0	0	0	0	0	0	0	0	0
TOTAL UNSOLICITED	10	31.25	25	17	68	8	32	0	0	0	0	3	9.375	4	0	0	4	100	0	0	0	0
	Total		95	74		17		4		0				73	56		13		4		0
	LOCAL		12	11		1		0		0				12	11		1		0		0
	SIST		58	46		8		4		0				57	45		8		4		0

## Sheet: EA & AR HEALTH PROF intensity
Table S2.6 - Intensity of Adverse Effects and Adverse Reactions for the health care professionals
	Healthcare Professionals with AE (n=388)		AEs Total	Grade 1		Grade 2		Grade 3		Grade 4		Healthcare Professionals with AR (n=388)		ARs Total	Grade 1		Grade 2		Grade 3		Grade 4
	n	%	n	n	%	n	%	n	%	n	%	n	%	n	n	%	n	%	n	%	n	%
SOLICITED
Local
Pain	264	68.0412	270	251	92.963	19	7.03704	0	0	0	0	264	68.0412	270	251	92.963	19	7.03704	0	0	0	0
Ecchymosis	2	0.515464	2	2	100	0	0	0	0	0	0	2	0.515464	2	2	100	0	0	0	0	0	0
Erythema	7	1.80412	7	6	85.7143	0	0	0	0	1	14.2857	7	1.80412	7	6	85.7143	0	0	0	0	1	14.2857
Swelling	9	2.31959	9	8	88.8889	0	0	0	0	1	11.1111	9	2.31959	9	8	88.8889	0	0	0	0	1	11.1111
Induration	14	3.60825	14	12	85.7143	2	14.2857	0	0	0	0	14	3.60825	14	12	85.7143	2	14.2857	0	0	0	0
Pruritus	16	4.12371	16	16	100	0	0	0	0	0	0	16	4.12371	16	16	100	0	0	0	0	0	0
Systemic
Arthralgia	21	5.41237	22	16	72.7273	5	22.7273	1	4.54545	0	0	17	4.38144	18	15	83.3333	3	16.6667	0	0	0	0
Chills	16	4.12371	16	14	87.5	2	12.5	0	0	0	0	12	3.09278	12	11	91.6667	1	8.33333	0	0	0	0
Headache	108	27.8351	134	90	67.1642	41	30.597	2	1.49254	1	0.746269	94	24.2268	114	78	68.4211	33	28.9474	2	1.75439	1	0.877193
Persistent crying	0	0	0	0	0	0	0	0	0	0	0	0	0	0	0	0	0	0	0	0	0	0
Rash	1	0.257732	1	0	0	1	100	0	0	0	0	1	0.257732	1	0	0	1	100	0	0	0	0
Fatigue	71	18.299	84	69	82.1429	15	17.8571	0	0	0	0	63	16.2371	73	58	79.4521	15	20.5479	0	0	0	0
Fever	2	0.515464	2	1	50	1	50	0	0	0	0	2	0.515464	2	1	50	1	50	0	0	0	0
Irritability	0	0	0	0	0	0	0	0	0	0	0	0	0	0	0	0	0	0	0	0	0	0
Malaise	29	7.47423	35	21	60	11	31.4286	2	5.71429	1	2.85714	23	5.92784	28	17	60.7143	10	35.7143	0	0	1	3.57143
Myalgia	37	9.53608	41	28	68.2927	12	29.2683	1	2.43902	0	0	31	7.98969	35	25	71.4286	9	25.7143	1	2.85714	0	0
Pruritus	5	1.28866	5	3	60	2	40	0	0	0	0	2	0.515464	2	1	50	1	50	0	0	0	0
TOTAL SOLICITED	298	76.8041	658	537	81.6109	111	16.8693	6	0.911854	4	0.607903	295	76.0309	603	501	83.0846	95	15.7546	3	0.497512	4	0.66335
UNSOLICITED
Acute amigdalite	2	0.515464	2	0	0	1	50	1	50	0	0	0	0	0	0	0	0	0	0	0	0	0
Headache	1	0.257732	1	1	100	0	0	0	0	0	0	1	0.257732	1	1	100	0	0	0	0	0	0
Nasal congestion	4	1.03093	5	5	100	0	0	0	0	0	0	1	0.257732	1	1	100	0	0	0	0	0	0
Contusion	1	0.257732	1	0	0	1	100	0	0	0	0	0	0	0	0	0	0	0	0	0	0	0
Diarrhea	6	1.54639	6	4	66.6667	0	0	2	33.3333	0	0	0	0	0	0	0	0	0	0	0	0	0
Dysphagia	1	0.257732	1	1	100	0	0	0	0	0	0	0	0	0	0	0	0	0	0	0	0	0
Dysmenorrhoea	2	0.515464	2	1	50	1	50	0	0	0	0	0	0	0	0	0	0	0	0	0	0	0
Dyspepsia	3	0.773196	3	1	33.3333	1	33.3333	1	33.3333	0	0	0	0	0	0	0	0	0	0	0	0	0
Dyspnea	1	0.257732	1	0	0	1	100	0	0	0	0	0	0	0	0	0	0	0	0	0	0	0
Dysuria	1	0.257732	1	1	100	0	0	0	0	0	0	0	0	0	0	0	0	0	0	0	0	0
Abdominal pain	2	0.515464	2	1	50	1	50	0	0	0	0	1	0.257732	1	0	0	1	100	0	0	0	0
Neck pain	1	0.257732	1	1	100	0	0	0	0	0	0	0	0	0	0	0	0	0	0	0	0	0
Toothache	1	0.257732	1	1	100	0	0	0	0	0	0	0	0	0	0	0	0	0	0	0	0	0
Earache	1	0.257732	1	1	100	0	0	0	0	0	0	1	0.257732	1	1	100	0	0	0	0	0	0
Musculoskeletal pain	8	2.06186	8	3	37.5	4	50	1	12.5	0	0	4	1.03093	4	1	25	3	75	0	0	0	0
Pain in extremity outside administration site	1	0.257732	1	1	100	0	0	0	0	0	0	0	0	0	0	0	0	0	0	0	0	0
Oropharyngeal pain	8	2.06186	9	7	77.7778	2	22.2222	0	0	0	0	4	1.03093	4	3	75	1	25	0	0	0	0
Back pain	2	0.515464	2	0	0	1	50	1	50	0	0	0	0	0	0	0	0	0	0	0	0	0
Migrane	2	0.515464	2	1	50	1	50	0	0	0	0	0	0	0	0	0	0	0	0	0	0	0
Erythema outside administration site	1	0.257732	1	0	0	1	100	0	0	0	0	1	0.257732	1	0	0	1	100	0	0	0	0
Sneezing	2	0.515464	2	1	50	1	50	0	0	0	0	1	0.257732	1	0	0	1	100	0	0	0	0
Tooth extraction	1	0.257732	1	1	100	0	0	0	0	0	0	0	0	0	0	0	0	0	0	0	0	0
Pharyngitis	5	1.28866	5	3	60	2	40	0	0	0	0	0	0	0	0	0	0	0	0	0	0	0
Muscle weakness	1	0.257732	1	1	100	0	0	0	0	0	0	0	0	0	0	0	0	0	0	0	0	0
Gastroenteritis	1	0.257732	1	0	0	0	0	1	100	0	0	0	0	0	0	0	0	0	0	0	0	0
Influenza	7	1.80412	7	3	42.8571	2	28.5714	2	28.5714	0	0	0	0	0	0	0	0	0	0	0	0	0
Hemorrhoids	1	0.257732	1	1	100	0	0	0	0	0	0	0	0	0	0	0	0	0	0	0	0	0
Oral herpes	1	0.257732	1	1	100	0	0	0	0	0	0	0	0	0	0	0	0	0	0	0	0	0
Hypersensitivity	1	0.257732	1	1	100	0	0	0	0	0	0	0	0	0	0	0	0	0	0	0	0	0
Upper respiratory tract infection	46	11.8557	49	32	65.3061	14	28.5714	3	6.12245	0	0	6	1.54639	6	2	33.3333	4	66.6667	0	0	0	0
Viral infection	2	0.515464	2	0	0	1	50	0	0	1	50	0	0	0	0	0	0	0	0	0	0	0
Insomnia	1	0.257732	1	0	0	1	100	0	0	0	0	0	0	0	0	0	0	0	0	0	0	0
Nausea	7	1.80412	7	6	85.7143	1	14.2857	0	0	0	0	4	1.03093	4	4	100	0	0	0	0	0	0
Nasal obstruction	1	0.257732	1	1	100	0	0	0	0	0	0	0	0	0	0	0	0	0	0	0	0	0
Odynophagia	3	0.773196	3	3	100	0	0	0	0	0	0	1	0.257732	1	1	100	0	0	0	0	0	0
Otitis media acute	1	0.257732	1	1	100	0	0	0	0	0	0	0	0	0	0	0	0	0	0	0	0	0
Paresthesia outside administration site	1	0.257732	1	1	100	0	0	0	0	0	0	1	0.257732	1	1	100	0	0	0	0	0	0
Pollakiuria	2	0.515464	2	2	100	0	0	0	0	0	0	0	0	0	0	0	0	0	0	0	0	0
Generalized itching	8	2.06186	8	5	62.5	3	37.5	0	0	0	0	6	1.54639	6	3	50	3	50	0	0	0	0
Administration site itching	1	0.257732	1	1	100	0	0	0	0	0	0	1	0.257732	1	1	100	0	0	0	0	0	0
Rhinitis	2	0.515464	2	1	50	1	50	0	0	0	0	0	0	0	0	0	0	0	0	0	0	0
Rhinorrhoea	10	2.57732	12	12	100	0	0	0	0	0	0	0	0	0	0	0	0	0	0	0	0	0
Sinusitis	5	1.28866	5	1	20	3	60	1	20	0	0	0	0	0	0	0	0	0	0	0	0	0
Somnolence	3	0.773196	3	1	33.3333	1	33.3333	1	33.3333	0	0	2	0.515464	2	1	50	0	0	1	50	0	0
Dizziness	3	0.773196	3	3	100	0	0	0	0	0	0	2	0.515464	2	2	100	0	0	0	0	0	0
Torticollis	2	0.515464	2	0	0	1	50	1	50	0	0	0	0	0	0	0	0	0	0	0	0	0
Cough	4	1.03093	4	3	75	1	25	0	0	0	0	1	0.257732	1	1	100	0	0	0	0	0	0
Vomiting	2	0.515464	2	0	0	1	50	1	50	0	0	0	0	0	0	0	0	0	0	0	0	0
Other	6	1.54639	6	5	83.3333	0	0	0	0	1	16.6667	1	0.257732	1	1	100	0	0	0	0	0	0
TOTAL UNSOLICITED	129	33.2474	186	120	64.5161	48	25.8065	16	8.60215	2	1.07527	36	9.27835	39	24	61.5385	14	35.8974	1	2.5641	0	0
	Total		844	657		159		22		6				642	525		109		4		4
	LOCAL		318	295		21		0		2				318	295		21		0		2
	SIST		340	242		90		6		2				285	206		74		3		2

## Sheet: AR TOTAL duration
Table S2.7 - Duration of Adverse Reactions for the total of participants
Solicited Adverse Reactions	Participants with AR		Total ARs	AR needing medication		AR duration (days)		AR date of onset (days)
	n	%	n	n	%	median	P25 - P75	median	P25- P75
Local
Pain	439	46.603	450	11	2.44444	1	0 - 1	1	0 - 1
Ecchymosis	14	1.4862	14	0	0	1	0 - 4	1	1 - 2
Erythema	23	2.44161	23	0	0	0	0 - 1	1	0 - 1
Swelling	29	3.07856	31	0	0	0	0 - 1	1	1 - 2
Induration	32	3.39703	32	0	0	0	0 - 1.5	1	1 - 2
Pruritus	35	3.7155	37	1	2.7027	0	0 - 1	1	0 - 1
Systemic
Arthralgia	54	5.73248	60	1	1.66667	0	0 - 1	2	1 - 6
Chills	37	3.92781	39	2	5.12821	0	0 - 0	2	1 - 5
Headache	212	22.5053	287	113	39.3728	0	0 - 1	3	1 - 7
Persistent crying	23	2.44161	35	2	5.71429	0	0 - 0	2	1 - 6
Rash	7	0.7431	7	0	0	1	0 - 5	2	1 - 10
Fatigue	151	16.0297	186	6	3.22581	0	0 - 1	2	1 - 5
Fever	45	4.77707	49	41	83.6735	0	0 - 1	5	1 - 9
Irritability	13	1.38004	19	0	0	0	0 - 1	3	1 - 7
Malaise	104	11.0403	124	4	3.22581	0	0 - 1	2	1 - 7
Myalgia	87	9.23567	96	11	11.4583	0	0 - 1	2	1 - 6
Pruritus	3	0.318471	3	1	33.3333	0	0 - 1	1	1 - 2
TOTAL SOLICITED	594	63.0573	1492	193	12.9357	0	0 - 1	1	1 - 4

## Sheet: AR ELDERLY duration
Table S2.8 - Duration of Adverse Reactions for elderly participants
Solicited Adverse Reactions	Participants with AR		Total ARs	AR needing medication		AR duration (days)		AR date of onset (days)
	n	%	n	n	%	median	P25 - P75	median	P25- P75
Local
Pain	87	28.5246	89	0	0	1	0 - 1	1	0 - 1
Ecchymosis	7	2.29508	7	0	0	1	0 - 4	2	1 - 3
Erythema	9	2.95082	9	0	0	1	0 - 2	1	1 - 2
Swelling	13	4.2623	15	0	0	0	0 - 1	1	1 - 2
Induration	10	3.27869	10	0	0	1.5	0 - 3	1	1 - 2
Pruritus	9	2.95082	9	0	0	1	0 - 1	1	1 - 3
Systemic
Arthralgia	12	3.93443	12	0	0	0	0 - 1.5	1.5	1 - 3
Chills	9	2.95082	9	0	0	0	0 - 1	5	3 - 9
Headache	34	11.1475	38	11	28.9474	1	0 - 2	2.5	1 - 5
Persistent crying	0	0	0	-	-	-	-	-	-
Rash	0	0	0	-	-	-	-	-	-
Fatigue	29	9.5082	34	0	0	0	0 - 2	2	1 - 3
Fever	1	0.327869	1	0	0	2	2 - 2	2	2 - 2
Irritability	0	0	0	-	-	-	-	-	-
Malaise	14	4.59016	16	0	0	0	0 - 2	2	1 - 6
Myalgia	26	8.52459	26	3	11.5385	0.5	0 - 1	1	1 - 3
Pruritus	0	0	0	-	-	-	-	-	-
TOTAL SOLICITED	135	44.2623	275	14	5.09091	1	0 - 2	1	1 - 2

## Sheet: AR CHILDREN duration
Table S2.9 - Duration of Adverse Reactions for the children
Solicited Adverse Reactions	Participants with AR		Total ARs	AR needing medication		AR duration (days)		AR date of onset (days)
	n	%	n	n	%	median	P25 - P75	median	P25- P75
Local
Pain	25	22.9358	25	5	20	0	0 - 0	1	1 - 1
Ecchymosis	3	2.75229	3	0	0	1	0 - 2	1	1 - 1
Erythema	4	3.66972	4	0	0	0	0 - 0	0	0 - 0
Swelling	2	1.83486	2	0	0	0	0 - 0	1	1 - 1
Induration	2	1.83486	2	0	0	0	0 - 0	1	1 - 1
Pruritus	3	2.75229	3	1	33.3333	0	0 - 0	1	1 - 1
Systemic
Arthralgia	4	3.66972	4	0	0	0	0 - 0	1	1 - 4
Chills	3	2.75229	3	1	33.3333	0	0 - 6	1	1 - 6
Headache	20	18.3486	26	17	65.3846	0	0 - 1	6	3 - 10
Persistent crying	23	21.1009	35	2	5.71429	0	0 - 0	2	1 - 6
Rash	4	3.66972	4	0	0	2	0.5 - 6	2	1.5 - 3.5
Fatigue	12	11.0092	16	1	6.25	0	0 - 0	4	1 - 6
Fever	29	26.6055	31	28	90.3226	0	0 - 1	5	2 - 10
Irritability	13	11.9266	19	0	0	0	0 - 1	3	1 - 7
Malaise	20	18.3486	23	0	0	0	0 - 0	5	1 - 9
Myalgia	11	10.0917	12	0	0	0	0 - 1	3	1 - 10
Pruritus	1	0.917431	1	1	100	1	1 - 1	1	1 - 1
TOTAL SOLICITED	66	60.5505	213	56	26.2911	0	0 - 1	2	1 - 6

## Sheet: AR PREGNANT duration
Table S2.10 - Duration of Adverse Reactions for pregnant participants
Solicited Adverse Reactions	Participants with AR		Total ARs	AR needing medication		AR duration (days)		AR date of onset (days)
	n	%	n	n	%	median	P25 - P75	median	P25- P75
Local
Pain	53	49.0741	56	4	7.14286	0	0 - 1	1	1 - 1
Ecchymosis	2	1.85185	2	0	0	8.5	7 - 10	1	1 - 1
Erythema	3	2.77778	3	0	0	0	0 - 2	1	0 - 1
Swelling	5	4.62963	5	0	0	0	0 - 0	1	1 - 1
Induration	4	3.7037	4	0	0	0	0 - 0	1	0,5 - 2
Pruritus	7	6.48148	9	0	0	0	0 - 1	1	1 - 2
Systemic
Arthralgia	19	17.5926	24	0	0	0	0 - 1	3.5	2 - 7
Chills	9	8.33333	10	0	0	0	0 - 0	1	1 -2
Headache	50	46.2963	84	24	28.5714	0	0 - 1	4	1 - 8
Persistent crying	0	0	0	-	-	-	-	-	-
Rash	2	1.85185	2	0	0	2.5	0 - 5	6	1 - 11
Fatigue	39	36.1111	53	1	1.88679	0	0 - 0	2	1 - 4
Fever	5	4.62963	6	4	66.6667	0	0 - 1	1.5	1 - 5
Irritability	0	0	0	-	-	-	-	-	-
Malaise	44	40.7407	53	0	0	0	0 - 1	1	1 - 5
Myalgia	17	15.7407	21	1	4.7619	0	0 - 1	3	1 -7
Pruritus	0	0	0	-	-	-	-	-	-
TOTAL SOLICITED	77	71.2963	332	34	10.241	0	0 - 1	1	1 - 5

[truncated: 2 more sheets: AR POSTPARTUM duration, AR HEALTH PROF duration]
